# Supplementary material for: Genomic Insights into Basal Diptera Phylogeny: The Non-Monophyletic Nature of Blephariceromorpha
Source: Int J Mol Sci. 2025 Jun 14;26(12):5714. doi: 10.3390/ijms26125714 (PMC12192722; doi:10.3390/ijms26125714)
Supplement: Supplementary file 1 [file ijms-26-05714-s001.zip]

Archive with 9 entries (9 files):
- Figure S1.jpg
- Figure S1.pdf
- Figure S2.jpg
- Figure S2.pdf
- Figure S3.jpg
- Figure S3.pdf
- Figure S4.jpg
- Figure S4.pdf
- Table.S1-S4.xlsx
