# Supplementary material for: Genomic Insights into Basal Diptera Phylogeny: The Non-Monophyletic Nature of Blephariceromorpha
Source: Int J Mol Sci. 2025 Jun 14;26(12):5714. doi: 10.3390/ijms26125714 (PMC12192722; doi:10.3390/ijms26125714)
Supplement: Supplementary file 1 [file ijms-26-05714-s001.zip › Table.S1-S4.xlsx]

## Sheet: Table S1
Table S1. Base composition of Blephariceridae, Deuterophlebiidae and Nymphomyiidae mitogenomes.
Species Name	Genome Length (bp)	Mitogenome-PGC-rRNA-tRNA
		A + T (%)				AT-Skew				GC-Skew
Blepharicera sp1.-QZ	16402	73	68.9	79.2	75.7	0.046	-0.164	-0.059	-0.014	-0.247	-0.042	0.274	0.134
Blepharicera sp2.-WYM	14038	70	68	79.6	75.8	0.051	-0.173	-0.09	-0.01	-0.227	-0.048	0.295	0.118
Blephariceridae sp.-WYM	15323	75.8	73.7	80.9	76.6	0.036	-0.163	-0.065	0.001	-0.178	0.023	0.281	0.117
Philorus sp1.-QZ	15752	71.7	68.3	80.1	75.3	0.062	-0.168	-0.069	0.016	-0.24	-0.02	0.251	0.085
Philorus sp2.-WYM	16341	73.2	69.1	80.5	75.6	0.056	-0.163	-0.061	0.013	-0.247	-0.037	0.244	0.106
Nymphomyia sp.-WYM	15539	79.1	77.7	81.6	80.5	-0.009	-0.172	-0.002	-0.015	-0.169	0.051	0.278	0.101
Deuterophlebia acutirhina	15897	72.7	70.3	76.7	75	0.027	-0.178	-0.058	-0.013	-0.161	-0.018	0.272	0.123
Deuterophlebia sp.-Dxp	16757	75	72.2	77.1	74.8	0.011	-0.174	-0.048	-0.014	-0.164	-0.001	0.281	0.106
Deuterophlebia sp.-DY	16105	74.5	72.2	77.2	74.4	0.004	-0.169	-0.044	-0.008	-0.161	-0.016	0.272	0.117
Deuterophlebia sp.-QZ	16327	73.2	70.2	76.7	74.8	0.022	-0.177	-0.058	-0.016	-0.16	-0.024	0.275	0.119
Deuterophlebia wuyiensis	16375	72.3	68.5	76.4	74.7	0.034	-0.156	-0.06	-0.013	-0.209	-0.073	0.273	0.121

## Sheet: Table S2
Table S2. Basic statistics of Blephariceridae, Deuterophlebiidae and Nymphomyiidae transcriptome assemblies.
Species	Total trinity transcripts	Percent GC	Contig N50	Median contig length	Average contig	Total assembled bases
Nymphomyia sp.	47485	38.04	1073	336	651.97	30958577
Deuterophlebia acutirhina	38764	30.6	1324	365	738.69	28634613
Deuterophlebia wuyishanense	36683	29.86	1653	393	840.07	30816418
Blepharicera sp1.-QZ	25847	34.3	1581	509	914.31	23632090
Blepharicera sp2.-WYM	50026	33.59	1706	414	868.69	43457159
Blephariceridae sp1.-WYM	53632	41.39	807	283	556.07	29822967
Philorus sp1.-QZ	26288	37.71	2233	498	1069.01	28102180
Philorus sp2.-WYM	25734	37.89	2422	522	1144.62	29455576

## Sheet: Table S3
Table S3. Species of Diptera for mitochondrial phylogeny along with GenBank accession numbers.
Order	Suborder/Infraorder	Family	Species	Accession	Reference
Diptera	Axymyiomorpha	Axymyiidae	Protaxymyia sp.	MZ562679	(Zhang, Yang and Kang, 2023)
Diptera	Bibionomorpha	Bibionidae	Bibio rufiventris	MZ562678	(Zhang, Yang and Kang, 2023)
Diptera	Bibionomorpha	Bibionidae	Dilophus febrilis	MT872668	Unpublished
Diptera	Bibionomorpha	Cecidomyiidae	Mayetiola destructor	GQ387648	(Beckenbach and Joy, 2009)
Diptera	Bibionomorpha	Cecidomyiidae	Orseolia oryzae	KM888183	(Atray, Bentur and Nair, 2015)
Diptera	Bibionomorpha	Keroplatidae	Arachnocampa flava	JN861748	(Beckenbach, 2012)
Diptera	Bibionomorpha	Keroplatidae	Orfelia sp._ZK-2021	MW394227	(Zhang, Yang and Kang, 2023)
Diptera	Bibionomorpha	Mycetophilidae	Azana sp. WQY005	MW116798	(Wang, Huang and Wu, 2021)
Diptera	Bibionomorpha	Mycetophilidae	Manota sp. WQY001	MW116801	(Wang, Huang and Wu, 2021)
Diptera	Bibionomorpha	Mycetophilidae	Mycetophila fungorum	MT874483	Unpublished
Diptera	Bibionomorpha	Pachyneuridae	Cramptonomyia spenceri	JN861747	(Beckenbach, 2012)
Diptera	Bibionomorpha	Sciaridae	Bradysia odoriphaga	OM236538	Unpublished
Diptera	Bibionomorpha	Sciaridae	Phytosciara flavipes	BK014399	(Trinca et al., 2022)
Diptera	Bibionomorpha	Sciaridae	Trichosia splendens	BK014400	(Trinca et al., 2022)
Diptera	Blephariceromorpha	Blephariceridae	Blepharicera sp1.-QZ	This study	This study
Diptera	Blephariceromorpha	Blephariceridae	Blepharicera sp2.-WYM	This study	This study
Diptera	Blephariceromorpha	Blephariceridae	Blephariceridae sp1.-WYM	This study	This study
Diptera	Blephariceromorpha	Blephariceridae	Horaia xizangana	MZ562675	(Zhang, Yang and Kang, 2023)
Diptera	Blephariceromorpha	Blephariceridae	Philorus sp1.-QZ	This study	This study
Diptera	Blephariceromorpha	Blephariceridae	Philorus sp2.-WYM	This study	This study
Diptera	Blephariceromorpha	Deuterophlebiidae	Deuterophlebia acutirhina	This study	This study
Diptera	Blephariceromorpha	Deuterophlebiidae	Deuterophlebia shasta	MZ562676	(Zhang, Yang and Kang, 2023)
Diptera	Blephariceromorpha	Deuterophlebiidae	Deuterophlebia sp.-Dxp	This study	This study
Diptera	Blephariceromorpha	Deuterophlebiidae	Deuterophlebia sp.-DY	This study	This study
Diptera	Blephariceromorpha	Deuterophlebiidae	Deuterophlebia sp.-QZ	This study	This study
Diptera	Blephariceromorpha	Deuterophlebiidae	Deuterophlebia wuyiensis	This study	This study
Diptera	Blephariceromorpha	Nymphomyiidae	Nymphomyia alba	MZ562674	(Zhang, Yang and Kang, 2023)
Diptera	Blephariceromorpha	Nymphomyiidae	Nymphomyia sp.-WYM	This study	This study
Diptera	Brachycera	Agromyzidae	Liriomyza trifolii	GU327644	(Wang et al., 2011)
Diptera	Brachycera	Anthomyiidae	Delia antiqua	KT026595	(Zhang et al., 2015)
Diptera	Brachycera	Anthomyiidae	Eustalomyia vittipes	OP616796	(Li et al., 2023)
Diptera	Brachycera	Asilidae	Tolmerus cingulatus	OY390713	Unpublished
Diptera	Brachycera	Athericidae	Atherix ibis	OY282611	Unpublished
Diptera	Brachycera	Calliphoridae	Calliphora vomitoria	KT444440	(Ren et al., 2016)
Diptera	Brachycera	Calliphoridae	Chrysomya megacephala	MT511113	Unpublished
Diptera	Brachycera	Dolichopodidae	Dolichopus bigeniculatus	KT225294	(Wang et al., 2016)
Diptera	Brachycera	Drosophilidae	Drosophila melanogaster	JQ686693	(Chen et al., 2012)
Diptera	Brachycera	Empididae	Heleodromia immaculata	KT225295	(Wang et al., 2016)
Diptera	Brachycera	Empididae	Rhamphomyia insignis	KT225299	(Wang et al., 2016)
Diptera	Brachycera	Fergusoninidae	Fergusonina taylori	HQ872008	(Nelson, Cameron and Yeates, 2011)
Diptera	Brachycera	Hilarimorphidae	Apystomyia elinguis	OR074444	(Wong et al., 2023)
Diptera	Brachycera	Hippoboscidae	Melophagus ovinus	KX870852	(Liu et al., 2017)
Diptera	Brachycera	Lauxaniidae	Pachycerina decemlineata	KX372561	(Li et al., 2017)
Diptera	Brachycera	Lonchopteridae	Lonchoptera multiseta	MF774215	(Li et al., 2017)
Diptera	Brachycera	Muscidae	Haematobia irritans irritans	DQ029097	Unpublished
Diptera	Brachycera	Nemestrinidae	Trichophthalma punctata	DQ866051	(Cameron et al., 2007)
Diptera	Brachycera	Oestridae	Gasterophilus intestinalis	KU236025	(Gao et al., 2016)
Diptera	Brachycera	Phoridae	Megaselia scalaris	KF974742	(Zhong et al., 2016)
Diptera	Brachycera	Pipunculidae	Nephrocerus lapponicus	OR074464	(Wong et al., 2023)
Diptera	Brachycera	Platypezidae	Platypeza sp.	OR074467	(Wong et al., 2023)
Diptera	Brachycera	Rhagionidae	Rhagio lineola	MT628547	Unpublished
Diptera	Brachycera	Rhagionidae	Rhagio sp. KW-2016	KT225298	(Wang et al., 2016)
Diptera	Brachycera	Sarcophagidae	Sarcophaga peregrina	KF921296	(Zhong et al., 2016)
Diptera	Brachycera	Sarcophagidae	Wohlfahrtia magnifica	KU578263	(Zhang et al., 2016)
Diptera	Brachycera	Scathophagidae	Scathophaga stercoraria	KM200724	(Li et al., 2016)
Diptera	Brachycera	Sepsidae	Themira lucida	MT483646	Unpublished
Diptera	Brachycera	Stratiomyidae	Hermetia illucens	KY679159	(Qi et al., 2017)
Diptera	Brachycera	Syrphidae	Baccha elongata	OX578275	Unpublished
Diptera	Brachycera	Syrphidae	Episyrphus balteatus	OX244022	Unpublished
Diptera	Brachycera	Syrphidae	Ferdinandea cuprea	OY754963	Unpublished
Diptera	Brachycera	Tabanidae	Cydistomyia duplonotata	DQ866052	(Cameron et al., 2007)
Diptera	Brachycera	Tachinidae	Cylindromyia intermedia	OL539555	Unpublished
Diptera	Brachycera	Tachinidae	Exorista civilis	MG792804	Unpublished
Diptera	Brachycera	Tephritidae	Dacus longicornis	NC_032690	(Jiang et al., 2016)
Diptera	Brachycera	Xylomyidae	Xylomya moiwana	KT225302	(Wang et al., 2016)
Diptera	Culicomorpha	Ceratopogonidae	Culicoides sonorensis	ON758299	(Milián-García et al., 2022)
Diptera	Culicomorpha	Ceratopogonidae	Forcipomyia makanensis	MK000395	(Jiang et al., 2019)
Diptera	Culicomorpha	Chaoboridae	Chaoborus sp. ZK-2019	MK281356	(Zhang et al., 2019)
Diptera	Culicomorpha	Chaoboridae	Corethrella condita	MK281357	(Zhang et al., 2019)
Diptera	Culicomorpha	Chironomidae	Chironomus tepperi	JN861749	(Beckenbach, 2012)
Diptera	Culicomorpha	Chironomidae	Cricotopus ornatus	OP006249	(Li et al., 2024)
Diptera	Culicomorpha	Chironomidae	Diamesa tonsa	MZ158292	(Lin et al., 2022)
Diptera	Culicomorpha	Chironomidae	Parochlus steinenii	KT003702	(Kim, Kim and Shin, 2016)
Diptera	Culicomorpha	Chironomidae	Polypedilum vanderplanki	KT251040	(Deviatiiarov, Kikawada and Gusev, 2017)
Diptera	Culicomorpha	Chironomidae	Propsilocerus akamusi	MW846253	(Lin et al., 2022)
Diptera	Culicomorpha	Chironomidae	Smittia aterrima	ON838254	Unpublished
Diptera	Culicomorpha	Culicidae	Aedeomyia squamipennis	MW110470	Unpublished
Diptera	Culicomorpha	Culicidae	Aedes aegypti	MK575474	Unpublished
Diptera	Culicomorpha	Culicidae	Aedes albopictus	KX383916	(Battaglia et al., 2016)
Diptera	Culicomorpha	Culicidae	Anopheles gambiae	L20934	(Beard, Hamm and Collins, 1993)
Diptera	Culicomorpha	Culicidae	Armigeres subalbatus	KY978578	(Li and Chen, 2018)
Diptera	Culicomorpha	Culicidae	Bironella hollandi	MF381612	(Foster et al., 2017)
Diptera	Culicomorpha	Culicidae	Culex quinquefasciatus	NC_014574	(Behura et al., 2011)
Diptera	Culicomorpha	Culicidae	Haemagogus janthinomys	OR543155	Unpublished
Diptera	Culicomorpha	Culicidae	Ochlerotatus vigilax	NC_027494	(Hardy, Court and Morgan, 2016)
Diptera	Culicomorpha	Culicidae	Sabethes cyaneus	OX030890	Unpublished
Diptera	Culicomorpha	Culicidae	Toxorhynchites speciosus	MN389471	Unpublished
Diptera	Culicomorpha	Culicidae	Uranotaenia geometrica	MK575491	Unpublished
Diptera	Culicomorpha	Culicidae	Wyeomyia confusa	MK575492	Unpublished
Diptera	Culicomorpha	Dixidae	Dixella aestivalis	KT878382	(Briscoe, Sivell and Harbach, 2017)
Diptera	Culicomorpha	Simuliidae	Simulium angustipes	MT628576	Unpublished
Diptera	Culicomorpha	Thaumaleidae	Thaumalea sp. ZK-2019	MK281359	(Zhang et al., 2019)
Diptera	Psychodomorpha	Anisopodidae	Sylvicola punctatus	MT622511	Unpublished
Diptera	Psychodomorpha	Psychodidae	Clogmia albipunctata	OK076900	Unpublished
Diptera	Psychodomorpha	Psychodidae	Lutzomyia longipalpis	MN842141	Unpublished
Diptera	Psychodomorpha	Psychodidae	Nyssomyia umbratilis	KP702938	Unpublished
Diptera	Psychodomorpha	Psychodidae	Phlebotomus chinensis	KR349297	(Ye et al., 2015)
Diptera	Psychodomorpha	Scatopsidae	Coboldia fuscipes	MZ567016	Unpublished
Diptera	Ptychopteromorpha	Ptychopteridae	Ptychoptera albimana	OY540808	Unpublished
Diptera	Ptychopteromorpha	Tanyderidae	Protoplasa fitchii	JN861746	(Beckenbach, 2012)
Diptera	Tipulomorpha	Tipulidae	Nephrotoma flavescens	MT628586	Unpublished
Diptera	Tipulomorpha	Tipulidae	Tipula confusa	OY744480	Unpublished
Diptera	Tipulomorpha	Tipulidae	Tipula helvola	OY744485	Unpublished
Diptera	Tipulomorpha	Trichoceridae	Trichocera bimacula	JN861750	(Beckenbach, 2012)
Mecoptera	/	Bittacidae	Bittacus pilicornis	NC_015118	(Beckenbach, 2011)
Mecoptera	/	Boreidae	Boreus elegans	NC_015119	(Beckenbach, 2011)
Mecoptera	/	Panorpidae	Neopanorpa pulchra	NC_013180	(Li et al., 2015)
Mecoptera	/	Panorpidae	Panorpa debilis	NC_044742	(Li, Hu and Hua, 2019)
Mecoptera	/	Panorpodidae	Panorpodes kuandianensis	OQ871463	Unpublished
Siphonaptera	/	Ceratophyllidae	Ceratophyllus wui	NC_040301	(Tan et al., 2018)
Siphonaptera	/	Ceratophyllidae	Jellisonia amadoi	NC_022710	(Cameron, 2015)
Siphonaptera	/	Hystrichopsyllidae	Hystrichopsylla weida qinlingensis	NC_042380	(Tan et al., 2023)
Siphonaptera	/	Pulicidae	Ctenocephalides orientis	OQ383237	(Beliavskaia et al., 2023)
Siphonaptera	/	Vermipsyllidae	Dorcadia ioffi	NC_036066	(Xiang, Wen and Wang, 2017)

## Sheet: Table S4
Table S4. Species of Diptera for nuclear phylogeny along with GenBank accession numbers.
Order	Suborder/Infraorder	Family	Species	Accession	Reference
Diptera	Axymyiomorpha	Axymyiidae	Axymyia furcata	SRR1695322	/
Diptera	Bibionomorpha	Anisopodidae	Sylvicola fuscatus	GCA.026546915.1	(Anderson et al., 2022)
Diptera	Bibionomorpha	Bibionidae	Bibio marci	GCA.910594885.2	/
Diptera	Bibionomorpha	Bibionidae	Dilophus febrilis	GCA.958336335.1	/
Diptera	Bibionomorpha	Cecidomyiidae	Aphidoletes aphidimyza	GCA.030463065.1	(Shen et al., 2024)
Diptera	Bibionomorpha	Cecidomyiidae	Mayetiola destructor	GCA.000149185.1	(Zhao et al., 2015)
Diptera	Bibionomorpha	Cecidomyiidae	Resseliella maxima	GCA.029041755.1	(Melotto et al., 2023)
Diptera	Bibionomorpha	Keroplatidae	Orfelia fultoni	SRR10362330	(Amaral, Johnson and Viviani, 2021)
Diptera	Bibionomorpha	Keroplatidae	Platyura marginata	GCA.026745375.1	(Anderson et al., 2022)
Diptera	Bibionomorpha	Mycetophilidae	Symmerus nobilis	GCA.027564815.1	(Anderson et al., 2022)
Diptera	Bibionomorpha	Scatopsidae	Coboldia fuscipes	GCA.001014335.1	(Vicoso and Bachtrog, 2015)
Diptera	Bibionomorpha	Sciaridae	Bradysia coprophila	GCA.014529535.1	(Urban et al., 2021)
Diptera	Blephariceromorpha	Blephariceridae	Blepharicera sp.	SRR1695325	/
Diptera	Blephariceromorpha	Blephariceridae	Blepharicera sp1.-QZ	This study	This study
Diptera	Blephariceromorpha	Blephariceridae	Blepharicera sp2.-WYM	This study	This study
Diptera	Blephariceromorpha	Blephariceridae	Blephariceridae sp1.-WYM	This study	This study
Diptera	Blephariceromorpha	Blephariceridae	Liponeura cinerascens	SRR11119666	/
Diptera	Blephariceromorpha	Blephariceridae	Philorus sp1.-QZ	This study	This study
Diptera	Blephariceromorpha	Blephariceridae	Philorus sp2.-WYM	This study	This study
Diptera	Blephariceromorpha	Deuterophlebiidae	Deuterophlebia acutirhina	This study	This study
Diptera	Blephariceromorpha	Deuterophlebiidae	Deuterophlebia coloradensis	SRR1695339	/
Diptera	Blephariceromorpha	Deuterophlebiidae	Deuterophlebia wuyishanense	This study	This study
Diptera	Blephariceromorpha	Nymphomyiidae	Nymphomyia dolichopeza	SRR1695309	/
Diptera	Blephariceromorpha	Nymphomyiidae	Nymphomyia sp.	This study	This study
Diptera	Brachycera	Agromyzidae	Liriomyza trifolii	SRR1138236	/
Diptera	Brachycera	Anthomyiidae	Delia radicum	SRR14802799	(Sontowski et al., 2022)
Diptera	Brachycera	Asilidae	Eudioctria media	SRR10386632	(Cohen, Cole and Brewer, 2020)
Diptera	Brachycera	Athericidae	Atherix ibis	GCA_958298945.2	/
Diptera	Brachycera	Calliphoridae	Calliphora augur	SRR11309594	(Mahar et al., 2020)
Diptera	Brachycera	Calliphoridae	Chrysomya megacephala	SRR1663114	(Wang et al., 2015)
Diptera	Brachycera	Calliphoridae	Lucilia cuprina	GCA_022045245.1	/
Diptera	Brachycera	Dolichopodidae	Condylostylus patibulatus	SRR5559329	(Mahajan and Bachtrog, 2017)
Diptera	Brachycera	Dolichopodidae	Heteropsilopus ingenuus	SRR1695350	(Pauli et al., 2018)
Diptera	Brachycera	Drosophilidae	Drosophila melanogaster	GCA_000001215.4	(Hoskins et al., 2015)
Diptera	Brachycera	Empididae	Empis livida	ERR10378001	/
Diptera	Brachycera	Fergusoninidae	Fergusonina omlandi	SRR1695346	1KITE project
Diptera	Brachycera	Hilarimorphidae	Apystomyia elinguis	SRR1964413	/
Diptera	Brachycera	Hippoboscidae	Melophagus ovinus	ERR3046311	(Husnik, Hypsa and Darby, 2020)
Diptera	Brachycera	Lauxaniidae	Sapromyza sciomyzina	SRR1695389	1KITE project
Diptera	Brachycera	Lonchopteridae	Lonchoptera bifurcata	SRR1695357	1KITE project
Diptera	Brachycera	Muscidae	Haematobia irritans	SRR9016894	(Konganti et al., 2018)
Diptera	Brachycera	Nemestrinidae	Trichophthalma ricardoae	SRR1695399	1KITE project
Diptera	Brachycera	Oestridae	Cuterebra austeni	SRR1695306	1KITE project
Diptera	Brachycera	Phoridae	Megaselia scalaris	SRR629489	/
Diptera	Brachycera	Pipunculidae	Nephrocerus atrapilus	SRR1695371	1KITE project
Diptera	Brachycera	Platypezidae	Platypeza anthrax	SRR1695382	1KITE project
Diptera	Brachycera	Rhagionidae	Rhagio sp.	SRR1695388	1KITE project
Diptera	Brachycera	Rhagionidae	Symphoromyia sp.	SRR1695396	1KITE project
Diptera	Brachycera	Sarcophagidae	Sarcophaga peregrina	GCA.014635995.1	(Ren et al., 2021)
Diptera	Brachycera	Sarcophagidae	Wohlfahrtia magnifica	GCA.023159175.1	(Jia et al., 2022)
Diptera	Brachycera	Scathophagidae	Scathophaga stercoraria	SRR8236843	(Narayanan Kutty et al., 2019)
Diptera	Brachycera	Sepsidae	Themira minor	SRR1700693	/
Diptera	Brachycera	Stratiomyidae	Hermetia illucens	GCA_905115235.1	(Generalovic et al., 2021)
Diptera	Brachycera	Syrphidae	Baccha elongata	SRR1695323	1KITE project
Diptera	Brachycera	Syrphidae	Episyrphus balteatus	SRR1695341	1KITE project
Diptera	Brachycera	Syrphidae	Ferdinandea cuprea	SRR1695345	1KITE project
Diptera	Brachycera	Tabanidae	Cydistomyia duplonotata	SRR11669712	/
Diptera	Brachycera	Tachinidae	Exorista civilis	SRR14252805	(Zhang et al., 2021)
Diptera	Brachycera	Tephritidae	Bactrocera tryoni	GCA_016617805.2	/
Diptera	Brachycera	Xylomyidae	Xylomya americana	SRR13131721	/
Diptera	Culicomorpha	Ceratopogonidae	Atrichopogon sp.	SRR6155951	(Narayanan Kutty et al., 2018)
Diptera	Culicomorpha	Ceratopogonidae	Culicoides sonorensis	GCA.900258525.3	(Morales-Hojas et al., 2018)
Diptera	Culicomorpha	Ceratopogonidae	Dasyhelea sp.	SRR6155934	(Narayanan Kutty et al., 2018)
Diptera	Culicomorpha	Ceratopogonidae	Forcipomyia taiwana	ERR11267955, ERR11267956, ERR11267957	(Lin et al., 2024)
Diptera	Culicomorpha	Chaoboridae	Chaoborus flavidulus	SRR1695304, SRR6155946	1KITE project; (Narayanan Kutty et al., 2018)
Diptera	Culicomorpha	Chaoboridae	Mochlonyx cinctipes	GCA.001014845.1	(Vicoso and Bachtrog, 2015)
Diptera	Culicomorpha	Chironomidae	Chironomus riparius	GCA.917627325.4	(Schmidt et al., 2020)
Diptera	Culicomorpha	Chironomidae	Chironomus striatipennis	GCA.026123125.1	(Bingxin, 2022)
Diptera	Culicomorpha	Chironomidae	Chironomus tepperi	GCA.022539635.2	/
Diptera	Culicomorpha	Chironomidae	Polypedilum vanderplanki	GCA.018290095.1	(Yoshida et al., 2022)
Diptera	Culicomorpha	Chironomidae	Propsilocerus akamusi	GCA.018397935.1	(Sun et al., 2021)
Diptera	Culicomorpha	Chironomidae	Smittia aterrima	GCA.033063855.1	(Fu et al., 2024)
Diptera	Culicomorpha	Corethrellidae	Corethrella calathicola	SRR6155947	(Narayanan Kutty et al., 2018)
Diptera	Culicomorpha	Culicidae	Aedes aegypti	GCA.002204515.1	/
Diptera	Culicomorpha	Culicidae	Aedes albopictus	GCA.006496715.1	/
Diptera	Culicomorpha	Culicidae	Anopheles gambiae	GCA.943734735.2	/
Diptera	Culicomorpha	Culicidae	Armigeres subalbatus	GCA.024139115.1	(Liu et al., 2023)
Diptera	Culicomorpha	Culicidae	Culex quinquefasciatus	GCA.015732765.1	/
Diptera	Culicomorpha	Culicidae	Malaya genurostris	GCA.030247185.2	/
Diptera	Culicomorpha	Culicidae	Sabethes cyaneus	GCA.943734655.2	/
Diptera	Culicomorpha	Culicidae	Topomyia yanbarensis	GCA.030247195.1	/
Diptera	Culicomorpha	Culicidae	Toxorhynchites rutilus	GCA.029784135.1	/
Diptera	Culicomorpha	Culicidae	Uranotaenia lowii	GCA.029784155.1	/
Diptera	Culicomorpha	Culicidae	Wyeomyia smithii	GCA.029784165.1	/
Diptera	Culicomorpha	Dixidae	Nothodixa sp.	SRR6155944	(Narayanan Kutty et al., 2018)
Diptera	Culicomorpha	Simuliidae	Paracnephia sp.	SRR6155943	(Narayanan Kutty et al., 2018)
Diptera	Culicomorpha	Simuliidae	Simulium angustipes	SRR6808734	(Huan et al., 2018)
Diptera	Culicomorpha	Thaumaleidae	Androprosopa vaillantiana	SRR1695316	1KITE project
Diptera	Culicomorpha	Thaumaleidae	Austrothaumalea cf	SRR6155940	(Narayanan Kutty et al., 2018)
Diptera	Perissommatomorpha	Perissommatidae	Perissomma mcalpinei	SRR1695312, SRR1695311	1KITE project
Diptera	Psychodomorpha	Psychodidae	Lutzomyia longipalpis	GCF.024334085.1	(Huang et al., 2024)
Diptera	Psychodomorpha	Psychodidae	Phlebotomus argentipes	GCA.947086385.1	/
Diptera	Psychodomorpha	Psychodidae	Phlebotomus papatasi	GCA.024763615.2	(Huang et al., 2024)
Diptera	Psychodomorpha	Tanyderidae	Protoplasa fitchii	SRR1695383	1KITE project
Diptera	Ptychopteromorpha	Ptychopteridae	Bittacomorpha clavipes	SRR1695386	1KITE project
Diptera	Ptychopteromorpha	Ptychopteridae	Ptychoptera albimana	GCA.961205885.1	/
Diptera	Ptychopteromorpha	Ptychopteridae	Ptychoptera contaminata	GCA_963942525.1	/
Diptera	Tipulomorpha	Tipulidae	Nephrotoma flavescens	GCA.932526605.1	/
Diptera	Tipulomorpha	Tipulidae	Tipula confusa	GCA.963556175.1	/
Diptera	Tipulomorpha	Tipulidae	Tipula helvola	GCA.963556165.1	/
Diptera	Tipulomorpha	Trichoceridae	Trichocera saltator	SRR921653	1KITE project
Mecoptera	/	Bittacidae	Harpobittacus australis	SRR1695348	1KITE project
Mecoptera	/	Boreidae	Boreus hyemalis	SRR921574	1KITE project
Mecoptera	/	Panorpidae	Panorpa germanica	GCA_963678705.1	/
Mecoptera	/	Panorpodidae	Panorpodes paradoxus	SRR1695375	1KITE project
Siphonaptera	/	Ceratophyllidae	Ceratophyllus gallinae	SRR921577	1KITE project
Siphonaptera	/	Hectopsyllidae	Tunga penetrans	SRR1695400	1KITE project
Siphonaptera	/	Pulicidae	Ctenocephalides felis	GCA_003426905.1	(Driscoll et al., 2020)
